# Supplementary material for: Phonon Transport Mechanism of Strain-Enhanced Lattice Thermal Conductivity in Penta-NiAs2 Monolayer
Source: Nanomaterials (Basel). 2026 Jul 6;16(13):828. doi: 10.3390/nano16130828 (PMC13362981; doi:10.3390/nano16130828)
Supplement: Supplementary file 1 [file nanomaterials-16-00828-s001.zip]

Archive with 1 entries (1 files):
- nanomaterials-4369904-supplementary.pdf
